# Supplementary material for: T-Cell Response and Antibody Production Induced by the COVID-19 Booster Vaccine in Japanese Chronic Kidney Disease Patients Treated with Hemodialysis
Source: Vaccines (Basel). 2023 Mar 14;11(3):653. doi: 10.3390/vaccines11030653 (PMC10057502; doi:10.3390/vaccines11030653)
Supplement: Supplementary file 1 [file vaccines-11-00653-s001.zip]

Archive with 1 entries (1 files):
- vaccines-2194445-supplementary.pdf
